# Supplementary material for: A Comparative Pharmacokinetic Analysis of Oral and Subcutaneous Meloxicam Administered to Postpartum Dairy Cows
Source: Vet Sci. 2019 Sep 5;6(3):73. doi: 10.3390/vetsci6030073 (PMC6789481; doi:10.3390/vetsci6030073)
Supplement: Supplementary file 1 [file vetsci-06-00073-s001.zip]

Archive with 2 entries (2 files):
- pksolver MOS results.xlsx
- plasma meloxicam.xlsx
