# Supplementary material for: A Comparative Pharmacokinetic Analysis of Oral and Subcutaneous Meloxicam Administered to Postpartum Dairy Cows
Source: Vet Sci. 2019 Sep 5;6(3):73. doi: 10.3390/vetsci6030073 (PMC6789481; doi:10.3390/vetsci6030073)
Supplement: Supplementary file 1 [file vetsci-06-00073-s001.zip › pksolver MOS results.xlsx]

## Sheet: Sheet1
ID	Lambda_z	Thalf	Tmax	Cmax	Tlag	Clast_obs/Cmax	AUC 0-t	AUC 0-inf_obs	AUC 0-t/0-inf_obs	AUMC 0-inf_obs	MRT 0-inf_obs	Vz/F_obs	Cl/F_obs	lact	milk1	rx
1196	0.0313838	22.0861	8	1.08317	0	0.41639	25.5242	39.8954	0.639779	1383.33	34.6739	658.909	20.6791	4	45	1
1213	0.0373288	18.5687	8	1.46746	0	0.290167	42.7285	54.1354	0.789289	1721.95	31.8082	408.252	15.2396	4	48	1
1515	0.0295523	23.4549	24	1.73333	0	0.251476	77.8087	92.5584	0.840644	3971.48	42.9078	301.61	8.91329	1	28	1
1491	0.0221189	31.3373	24	2.30039	0	0.35378	113.258	150.052	0.754795	7953.84	53.0072	248.57	5.49809	1	33	1
988	0.0212117	32.6776	8	1.28604	0	0.204342	45.6915	58.0806	0.786692	2744.85	47.2594	669.649	14.2044	6	49	1
1538	0.0264673	26.1888	8	2.20208	0	0.267704	99.7948	122.068	0.817535	5455.36	44.6912	255.354	6.75854	1	31	1
1211	0.0591078	11.7268	6	1.36982	0	0.336332	20.8549	28.6494	0.727935	519.796	18.1433	487.185	28.7964	4	54	0
1535	0.0571433	12.13	6	1.46676	0	0.341484	21.5355	30.3007	0.710726	575.081	18.9791	476.47	27.2271	1	24	0
1366	0.153788	4.50715	4	1.10879	0	0.0651464	14.8432	15.3129	0.969327	118.693	7.75118	350.328	53.8763	2	46	0
102	0.168822	4.10579	4	1.23619	0	0.0440617	15.2951	15.6177	0.979341	112.745	7.21901	312.901	52.8245	3	51	0
104	0.0782169	8.86186	6	0.75775	0	0.0659848	16.0093	16.6486	0.961603	262.31	15.7557	633.543	49.5538	3	55	0
1540	0.0560053	12.3765	6	1.35874	0	0.0664492	45.0395	46.6516	0.965443	1271.3	27.2508	315.761	17.6843	1	28	0
