# Supplementary material for: A Comparative Pharmacokinetic Analysis of Oral and Subcutaneous Meloxicam Administered to Postpartum Dairy Cows
Source: Vet Sci. 2019 Sep 5;6(3):73. doi: 10.3390/vetsci6030073 (PMC6789481; doi:10.3390/vetsci6030073)
Supplement: Supplementary file 1 [file vetsci-06-00073-s001.zip › plasma meloxicam.xlsx]

## Sheet: Sheet1
id	hour	plasma level
1196	0	0
1196	2	0.494643
1196	4	0.690589
1196	6	0.878918
1196	8	1.08317
1196	24	0.63866
1196	36	0.451022
1196	48
1196	72
1213	0	0
1213	2	0.46003
1213	4	0.776452
1213	6	1.23412
1213	8	1.46746
1213	24	1.04302
1213	36	0.618587
1213	48	0.425807
1213	72	0
1515	0	0
1515	2	0.0902875
1515	4	0.719669
1515	6	1.32897
1515	8
1515	24	1.73333
1515	36	1.36221
1515	48	0.851223
1515	72	0.43589
1491	0	0
1491	2	0.463485
1491	4	0.689204
1491	6	1.45637
1491	8	2.10791
1491	24	2.30039
1491	36	1.88981
1491	48	1.35667
1491	72	0.813834
988	0	0
988	2	0.0902875
988	4	0.752904
988	6	0.929463
988	8	1.28604
988	24	0.903844
988	36	0.561112
988	48	0.446175
988	72	0.262793
1538	0	0
1538	2	0.499496
1538	4	1.01048
1538	6	1.6724
1538	8	2.20208
1538	24	1.97428
1538	36	1.51592
1538	48	1.15034
1538	72	0.589507
1211	0	0
1211	2	0.729362
1211	4	1.34005
1211	6	1.36982
1211	8	1.14341
1211	24	0.460716
1211	36
1211	48
1211	72
1535	0	0
1535	2	0.739748
1535	4	1.29089
1535	6	1.46676
1535	8	1.17041
1535	24	0.500874
1535	36
1535	48
1535	72
1366	0	0
1366	2	0.862994
1366	4	1.10879
1366	6	1.09979
1366	8	0.90246
1366	24	0.0722338
1366	36
1366	48
1366	72
102	0	0
102	2	1.01532
102	4	1.23619
102	6	1.04232
102	8	0.919077
102	24	0.0544687
102	36
102	48
102	72
104	0	0
104	2	0.5258
104	4	0.579806
104	6	0.75775
104	8	0.577037
104	24	0.484949
104	36	0.05
104	48
104	72
1540	0	0
1540	2	0.688512
1540	4	1.19673
1540	6	1.35874
1540	8	1.18357
1540	24	0.779214
1540	36	0.630351
1540	48	0.463485
1540	72	0.0902875
